# Supplementary material for: SLC7A11 expression level dictates differential responses to oxidative stress in cancer cells
Source: Nat Commun. 2023 Jun 21;14:3673. doi: 10.1038/s41467-023-39401-9 (PMC10281978; doi:10.1038/s41467-023-39401-9)
Supplement: Supplementary file 4 — Source Data files [file 41467_2023_39401_MOESM4_ESM.xlsx]

## Sheet: Figure 1
	Fig.1a
	Fig.1b
	Cell line	H1299	786-O	A498	UMRC6	H226	A549	T98G	Hs578T
	Cystine uptake level (DPM)	6548.67	7065.06	14039.1	16766.2	23408	32688.9	59475.9	66331.2
		6247.79	6978.31	15468.8	16077.9	21440	33511.1	57219.2	63381.2
		6820.06	7021.69	15906.2	18207.8	23632	34161.1	67304.8	63412.5
	Fig.1c
	T98G	sgCtrl	sgSLC7A11 #3	sgSLC7A11 #4
	Cystine uptake level (DPM)	72641	10699.4	11828.6
		70602.6	10627.5	12137.1
		74269.2	12169.9	12160
	Fig.1d
		Cell death (%, PI staining)					Cell death (%, PI staining)
	T98G	sgCtrl	sgSLC7A11 #3	sgSLC7A11 #4		T98G	sgCtrl	sgSLC7A11 #3	sgSLC7A11 #4
	Vehicle	4.88	3.72	5.74		Ctrl	4.94	2.92	3.12
		3.3	4.04	4.3			4.36	2.76	2.8
		3.62	3	5.62			3.68	5.26	2.94
	H2O2	53.2	76.04	92.66		Glucose Starvation	41.4	6.98	11.22
		54.34	77.22	94.62			36.38	8	7.52
		59.08	79.74	93.26			37.16	7.76	5.82
	Fig.1e
	T98G	shCtrl	SLC7A11 sh1	SLC7A11 sh3
	Cystine uptake level (DPM)	77535.7	49987.7	47312.2
		69339.3	51185.2	47367.6
		70678.6	50617.3	45359.7
	Fig.1f
		Cell death (%, PI staining)					Cell death (%, PI staining)
	T98G	shCtrl	SLC7A11 sh1	SLC7A11 sh3		T98G	shCtrl	SLC7A11 sh1	SLC7A11 sh3
	Vehicle	5.12	6.72	5.24		Ctrl	2.148	2.651	3.134
		5.14	6.2	5.84			2.081	2.361	2.452
		5.36	5.96	6.44			1.771	2.343	2.395
	H2O2	44.5	21.74	24.32		Glucose Starvation	80.16	56.08	64.92
		37.1	21.8	24.28			78.34	50.7	59.22
		45.06	18.84	26			78.68	52.8	58.96
	Fig.1g
	Hs578T	sgCtrl	sgSLC7A11 #3	sgSLC7A11 #4
	Cystine uptake level (DPM)	69309.5	5957.14	4947.62
		70657.1	5119.05	4719.05
		65200	5257.14	4971.43
	Fig.1h
		Cell death (%, PI staining)					Cell death (%, PI staining)
	Hs578T	sgCtrl	sgSLC7A11 #3	sgSLC7A11 #4		Hs578T	sgCtrl	sgSLC7A11 #3	sgSLC7A11 #4
	Vehicle	2.66	2.5	4.95		Ctrl	2.98	2.08	3.34
		2.48	2.42	5.09			1.84	2.5	2.34
		2.84	2.42	6.26			1.92	1.64	2.26
	H2O2	37.74	70.02	85.03		Glucose Starvation	64.2	1.44	6.94
		42.48	64.75	95.64			68.68	2.42	4.12
		41.2	65.5	84.82			72.94	3.04	6.34
	Fig.1i
	Hs578T	shCtrl	SLC7A11 sh1	SLC7A11 sh3
	Cystine uptake level (DPM)	56608.5	51966	37694.6
		59063.8	49969.8	40560
		62272.3	50509.4	45185.4
	Fig.1j
		Cell death (%, PI staining)					Cell death (%, PI staining)
	Hs578T	shCtrl	SLC7A11 sh1	SLC7A11 sh3		Hs578T	shCtrl	SLC7A11 sh1	SLC7A11 sh3
	Vehicle	5.57	5.66	5.58		Ctrl	5.35	3.58	6.39
		6.2	4.4	5.68			4.71	3	5.32
		4.55	5.52	6.35			4.6	3.14	5.12
	H2O2	52.7	16.33	15.03		Glucose Starvation	52.2	36.75	39.12
		41.64	14.75	21.32			51.26	35.55	36.3
		56.08	15.3	23.97			51.91	38.49	40.12
	Fig.1k
	H1299	Low	Moderate	High
	Cystine uptake level (DPM)	6400	43337.6	59285.3
		6329.14	42164.7	58437.3
		5959.91	38222.6	61727.4
	Fig.1l
		Cell death (%, PI staining)					Cell death (%, PI staining)
	H1299	Low	Moderate	High		H1299	Low	Moderate	High
	Vehicle	1.85	1.83	2.54		Ctrl	5.688	2.82	2.78
		2.3	1.41	2.39			4.075	2.54	2.3
		2.25	1.57	1.91			3.357	5.22	2.66
	H2O2	50.17	31.65	80.74		Glucose Starvation	13.74	64.803	72.56
		50.07	31.72	78.59			13.724	73.42	77.22
		53.41	28.24	83.91			15.447	72.68	73.017
	Fig.1m
	786-O	Low	Moderate	High
	Cystine uptake level (DPM)	7722.58	41854.6	55887.8
		7741.93	43836.4	55141.5
		6696.77	42345.4	53458.5
	Fig.1n
		Cell death (%, PI staining)					Cell death (%, PI staining)
	786-O	Low	Moderate	High		786-O	Low	Moderate	High
	Vehicle	2.94	3.98	2.68		Ctrl	2	2.5	2.9
		3.26	3.01	2.57			1.3	2.1	5.8
		3.16	2.52	2.24			1.4	3	3.9
	H2O2	33.64	22.16	79.63		Glucose Starvation	4.4	50.3	64.5
		33.06	22.91	79.57			3.1	43.3	59.6
		32.38	19.33	80.28			5.1	48.5	72.6

## Sheet: Figure 2
	Fig.2a						Fig.2f
		Cystine Concentration (mM)						γ-Glutamyl-cystine peak area
	786-O	Low	Moderate	High			786-O	Low	Moderate	High
	Vehicle	0.069524	0.039003	0.087785			Vehicle	1261.81	438.887	3596.72
		0.063788	0.079728	0.036276				1788.28	235.888	1382.26
		0.071595	0.091773	0.025082				1981.07	640.75	1401.16
	H2O2	0.076447	0.073911	1.40111			H2O2	483.463	981.251	163710
		0.085673	0.087974	1.26169				680.252	1705.06	64444.5
		0.096546	0.077255	1.3221				580.325	532.752	80695
	Fig.2b						Fig.2g
		Cysteine Concentration (mM)						Gluthionyl-cysteine peak area
	786-O	Low	Moderate	High			786-O	Low	Moderate	High
	Vehicle	0.133155	0.606785	1.27192			Vehicle	10114.3	20808	47676.6
		0.146393	0.602242	1.52803				23155.5	11274.6	22831.7
		0.177471	0.58358	1.08191				15775.5	13289.6	28703
	H2O2	0.163315	0.506875	1.43764			H2O2	21842.6	55398.4	3683409
		0.171532	0.541689	1.12114				4128.47	55750.8	2103917
		0.143172	0.508232	1.25972				4743.56	40121.6	2572364
	Fig.2c						Fig.2h
		GSH Concentration (mM)						Cystine Concentration (mM)
	786-O	Low	Moderate	High			T98G	Vehicle	H2O2
	Vehicle	5.73405	8.07963	7.83181				0.205227	0.784914
		6.14987	8.36813	8.88643				0.219987	0.754415
		4.98471	9.04545	8.39256				0.217529	0.657932
	H2O2	4.14936	6.02283	1.01154
		4.44161	5.70101	1.01447
		3.74738	5.92317	1.09203			Fig.2i
								GSSG Concentration (mM)
							T98G	Vehicle	H2O2
	Fig.2d							1.58086	6.24324
		GSSG Concentration (mM)						0.978377	6.81648
	786-O	Low	Moderate	High				1.01657	6.21217
	Vehicle	0.106197	0.192096	0.138978
		0.128571	0.206665	0.173391
		0.139953	0.225038	0.172482			Fig.2j
	H2O2	0.110631	0.21365	1.08876				Gluthionyl-cysteine peak area
		0.088848	0.193545	1.17558			T98G	Vehicle	H2O2
		0.108783	0.240434	1.12708				258124	1352049
								247759	1058594
								216486	822865
	Fig.2e
		GSSG/GSH ratio
	786-O	Low	Moderate	High
	Vehicle	0.01852	0.023775	0.017745
		0.020906	0.024697	0.019512
		0.028076	0.024879	0.020552
	H2O2	0.026662	0.035473	1.07634
		0.020004	0.033949	1.15881
		0.029029	0.040592	1.0321

## Sheet: Figure 3
	Fig.3a
		Cystine Concentration (mM)
	786-O	Low+Vehicle	Low+H2O2	High+Vehicle	High+H2O2	High+H2O2+Erastin	High+H2O2+TCEP	High+H2O2+2-ME	High+H2O2+NAC	High+H2O2+D-Pen	High+H2O2+L-Pen
		0.118512	0.250773	0.0365795	11.3508	0.244131	0.0305099	0.0222332	0	0	0.00552987
		0.101056	0.157787	0.0323448	10.373	0.120781	0.00421215	0.00352294	0	0	0
		0.115655	0.127695	0.0201535	12.0602	0.24967	0.00523138	0	0	0	0
	Fig.3b
		GSSG Concentration (mM)
	786-O	Low+Vehicle	Low+H2O2	High+Vehicle	High+H2O2	High+H2O2+Erastin	High+H2O2+TCEP	High+H2O2+2-ME	High+H2O2+NAC	High+H2O2+D-Pen	High+H2O2+L-Pen
		0.0639838	0.106889	0.0951906	5.41047	2.37759	0.0884881	0.330499	0.0894396	0.08054	0.112062
		0.12211	0.094103	0.0995019	5.31954	2.38352	0.096705	0.253244	0.0951136	0.0850294	0.146743
		0.112876	0.0933531	0.102037	6.1348	2.70312	0.116557	0.284269	0.0935921	0.0945917	0.113029
	Fig.3c
		GSSG/GSH ratio
	786-O	Low+Vehicle	Low+H2O2	High+Vehicle	High+H2O2	High+H2O2+Erastin	High+H2O2+TCEP	High+H2O2+2-ME	High+H2O2+NAC	High+H2O2+D-Pen	High+H2O2+L-Pen
		0.010687	0.020032	0.011964	1.69331	0.898496	0.012869	0.035965	0.009141	0.010974	0.014363
		0.018427	0.016244	0.013465	1.55753	0.872865	0.011979	0.026408	0.008955	0.010749	0.015052
		0.016062	0.017867	0.012859	1.47789	1.00877	0.013818	0.029116	0.00978	0.010948	0.013258
	Fig.3d
		γ-Glutamyl-cystine peak area
	786-O	Low+Vehicle	Low+H2O2	High+Vehicle	High+H2O2	High+H2O2+Erastin	High+H2O2+TCEP	High+H2O2+2-ME	High+H2O2+NAC	High+H2O2+D-Pen	High+H2O2+L-Pen
		1513.85	10134.8	4899.09	2415014	9831.58	4997.21	2060.64	0	0	0
		0	2455.75	2172.61	762402	5884.7	1946.1	0	0	0	0
		1221.24	2329.26	2315.49	821872	11484.2	5125.87	0	0	0	0
	Fig.3e
		Gluthionyl-cysteine peak area
	786-O	Low+Vehicle	Low+H2O2	High+Vehicle	High+H2O2	High+H2O2+Erastin	High+H2O2+TCEP	High+H2O2+2-ME	High+H2O2+NAC	High+H2O2+D-Pen	High+H2O2+L-Pen
		19393.4	19520.9	71892.1	33400000	145784	133385	151309	24514	11456.5	16056.3
		14223.6	12712.8	42733.8	12800000	84807.6	72857.6	94693.2	20486.3	12279.3	15091.7
		14057.9	13358.3	38310.3	16200000	110966	125795	92305.5	22815.9	12121.9	12591.9
	Fig.3f					Fig.3l
	786-O SLC7A11-high cells	Cell death (%, PI staining)					Cell death (%, PI staining)
		Vehicle	H2O2			T98G	Vehicle	H2O2
	DMSO	2	24.8			DMSO	3.26	42.36
		1.7	31				4.62	41.2
		2.2	27.6				3.76	49.68
	Erastin	2.5	3			Erastin	5.38	17
		2.1	3.2				4.86	17.36
		2	2.7				4.68	16.34
	Fig.3g					Fig.3m
	786-O SLC7A11-high cells	Cell death (%, PI staining)					Cell death (%, PI staining)
		Vehicle	H2O2			T98G	Vehicle	H2O2
	DMSO	3.34	27.3			DMSO	3.27	42.98
		1.24	21.66				4.46	45.72
		1.32	24.2				3.18	44.86
	TCEP	1.94	1.82			TCEP	3	4.72
		1.76	1.42				2.8	3.92
		1.86	2.02				3.56	4.7
	Fig.3h					Fig.3n
	786-O SLC7A11-high cells	Cell death (%, PI staining)					Cell death (%, PI staining)
		Vehicle	H2O2			T98G	Vehicle	H2O2
	DMSO	2.91	30.91			DMSO	3.75	44.5
		1.75	42.79				4.1	45.1
		3.03	32.11				3.4	45.8
	2-ME	2.21	12.23			2-ME	5.03	9.03
		1.52	12.16				4.63	9.49
		1.77	10.27				5.16	9.55
	Fig.3i					Fig.3o
	786-O SLC7A11-high cells	Cell death (%, PI staining)					Cell death (%, PI staining)
		Vehicle	H2O2			T98G	Vehicle	H2O2
	DMSO	2.16	25.08			DMSO	1.94	40
		2.22	29.68				1.96	48.28
		1.66	30.54				1.82	43.2
	NAC	2.2	3.56			NAC	3.24	4.6
		2.76	3.3				3.52	4.56
		2.7	3.82				3.2	3.66
	Fig.3j					Fig.3p
	786-O SLC7A11-high cells	Cell death (%, PI staining)					Cell death (%, PI staining)
		Vehicle	H2O2			T98G	Vehicle	H2O2
	DMSO	2.91	30.91			DMSO	2.98	41.4
		1.75	42.79				2.4	43.12
		3.03	32.11				2	46.34
	D-Peni	2.07	4.6			D-Peni	3.36	4.1
		1.68	4.11				4.1	5.26
		1.45	4.95				4.54	4.54
	Fig.3k					Fig.3q
	786-O SLC7A11-high cells	Cell death (%, PI staining)					Cell death (%, PI staining)
		Vehicle	H2O2			T98G	Vehicle	H2O2
	DMSO	1.81	30.91			DMSO	1.82	42.02
		2.85	42.79				2.36	41.94
		3.23	32.11				2.04	44.32
	L-Peni	1.94	3.75			L-Peni	2.04	3.4
		3.19	3.02				2.44	3.82
		1.95	3.17				3.42	4.34

## Sheet: Figure 4
	Fig.4a
		NADP+/NADPH ratio
	786-O	Low	Moderate	High
	0.0h	0.24	0.45	0.53
		0.27	0.3	0.43
		0.29	0.35	0.5
	0.5h	0.26	0.39	1.52
		0.34	0.62	2.13
		0.18	0.54	1.65
	1.0h	0.18	0.43	1.22
		0.3	0.44	1.27
		0.22	0.41	1.67
	2.0h	0.2	0.3	0.71
		0.41	0.22	0.72
		0.26	0.38	1.12
	Fig.4b
		NADP+/NADPH ratio
	T98G	shCtrl	SLC7A11 sh1	SLC7A11 sh3
	Vehicle	0.277108	0.031746	0.368421
		0.514286	0.152542	0.428571
		0.560606	0.541667	0.388889
	H2O2	0.977778	0.297872	0.586957
		1.275	0.243902	0.682927
		1.23077	0.375	0.547619
	Fig.4c
	786-O SLC7A11-high cells	NADP+/NADPH ratio
		DMSO	Erastin	SAS
	Vehicle	0.31	0.17	0.26
		0.59	0.26	0.27
		0.58	0.21	0.4
	H2O2	1.2	0.72	0.53
		1.51	0.71	0.61
		1.31	0.82	0.57
	Fig.4d
		NADP+/NADPH ratio
	T98G	DMSO	Erastin
	Vehicle	0.276316	0.242857
		0.402985	0.359375
		0.208333	0.388889
	H2O2	0.875	0.615385
		1.25806	0.705882
		1.06897	0.628571
	Fig.4e
		NADP+/NADPH ratio
	T98G	DMSO	SAS
	Vehicle	0.319853	0.444444
		0.313725	0.401606
		0.338521	0.385827
	H2O2	0.819209	0.662722
		0.916667	0.721212
		0.95122	0.664634
	Fig.4f
	Fig.4g
		Cell death (%, PI staining)
	786-O	SLC7A11-low+sgCtrl	SLC7A11-low+sgGPX1	SLC7A11-high+sgCtrl	SLC7A11-high+sgGPX1
	Vehicle	6.167	5.906	3.877	3.783
		5.436	5.308	3.909	3.81
		5.743	5.927	3.69	4.448
	H2O2	8.156	25.258	30.497	22.502
		7.892	27.672	32.236	20.712
		7.538	26.917	31.617	22.823
	Fig.4h
		NADP+/NADPH ratio
	786-O	SLC7A11-low+sgCtrl	SLC7A11-low+sgGPX1	SLC7A11-high+sgCtrl	SLC7A11-high+sgGPX1
	Vehicle	0.518018	0.517588	0.691781	0.479769
		0.557604	0.54359	0.686567	0.55625
		0.57971	0.505208	0.712121	0.53125
	H2O2	0.737089	0.9	1.52174	0.858268
		0.79798	0.827778	1.48387	0.834646
		0.699531	0.791444	1.30612	0.731343
	Fig.4i
		Relative GSSG level
	786-O	SLC7A11-low+sgCtrl	SLC7A11-low+sgGPX1	SLC7A11-high+sgCtrl	SLC7A11-high+sgGPX1
	Vehicle	0.001124	0.00082	0.001577	0.001731
		0.001124	0.00082	0.001577	0.001731
		0.001124	0.00082	0.001577	0.001731
	H2O2	0.001025	0.000813	0.185766	0.131502
		0.001025	0.000813	0.178102	0.140519
		0.001025	0.000813	0.169637	0.139658
	Fig.4j
		GSSG/GSH ratio
	786-O	SLC7A11-low+sgCtrl	SLC7A11-low+sgGPX1	SLC7A11-high+sgCtrl	SLC7A11-high+sgGPX1
	Vehicle	0.002615	0.002196	0.002271	0.002288
		0.002704	0.002204	0.002219	0.002388
		0.002659	0.002265	0.002299	0.002376
	H2O2	0.008866	0.006119	0.853655	0.498777
		0.008322	0.005908	0.755493	0.49916
		0.00729	0.005038	0.680593	0.440554
	Fig.4k
	Fig.4l
		NADP+/NADPH ratio
	786-O	SLC7A11-low+EV	SLC7A11-low+TPNOX	SLC7A11-high+EV	SLC7A11-high+TPNOX
	Vehicle	0.415385	0.497462	0.513228	0.455621
		0.338798	0.605556	0.530055	0.555556
		0.274725	0.566667	0.595506	0.473684
	H2O2	0.307143	0.639456	1.35353	1.31915
		0.307087	0.686131	1.35417	1.34737
		0.320313	0.719424	1.42708	1.3579
	Fig.4m
		Cell death (%, PI staining)
	786-O	SLC7A11-low+EV	SLC7A11-low+TPNOX	SLC7A11-high+EV	SLC7A11-high+TPNOX
	Vehicle	2.98	2.26	2.64	1.34
		2.58	2.54	2.86	1.66
		3.02	2.34	2.74	1.56
	H2O2	5.54	24.92	44.66	53.78
		7.5	22.42	43.14	53.88
		6.08	18.34	42.02	52.54
	Fig.4n
		Cell death (%, PI staining)
	786-O SLC7A11-high cells	DMSO	2-DG
	Vehicle	0.59	0.59
		0.74	0.42
		1.03	0.47
	H2O2	32.88	32.14
		37.94	35.71
		37.91	35.1
	Glucose starvation	18.33	0.32
		23.04	0.22
		22.86	0.32
	Fig.4o
		Cell death (%, PI staining)
	T98G	DMSO	2-DG
	Vehicle	6.08	6.32
		6.9	8.06
		7.42	7.02
	H2O2	43.8	68.82
		44.62	70.74
		42.66	74.06
	Glucose starvation	95.02	12.98
		95.56	12.28
		94.56	12.4

## Sheet: Figure 5
	Fig.5a
		Tumor Volume(mm3)					Tumor Volume(mm3)					Tumor Volume(mm3)					Tumor Volume(mm3)					Tumor Volume(mm3)
	786-O	Low	Moderate	High		786-O	Low	Moderate	High		786-O	Low	Moderate	High		786-O	Low	Moderate	High		786-O	Low	Moderate	High
	Day 14	12.9032	17.4658	35.7739		Day 25	10.8064	19.9287	207.356		Day 32	13.8728	23.4139	211.782		Day 39	18.56	21.5535	426.356		Day 46	19.922	27.917	527.016
		13.9004	11.9808	36.8953			12.7872	18.6322	150.185			12.7296	14.4517	314.208			16.778	10.3818	398.689			17.0066	28.46	539.577
		13.6491	11.3005	32.6405			14.3988	17.939	72.9759			14.3225	20.8989	362.338			14.6023	24.706	291.455			14.4272	29.4777	339.067
		13.0137	11.5078	27.8235			16.9736	20.3375	97.8814			13.9725	18.0531	265.985			13.4208	17.9931	256.454			18.5373	17.8764	554.283
		10.4246	16.2282	46.0273			14.5392	18.3797	199.879			17.1937	14.2509	278.438			13.0398	19.3228	499.373			18.0478	21.3783	468.488
		19.3256	16.5683	41.2			18.4893	21.5822	288.202			14.5824	20.6117	232.371			21.9916	16.2986	436.394			17.4699	15.7502	437.548
		16.5731	15.9805	50.1085			13.5504	19.6167	238.19			11.2608	19.9966	156.124			12.9715	21.0036	315.301			13.6659	19.5417	450.405
		15	16.2001	42.8			12.3467	20.1999	158.266			15.7172	17.3394	278.88			17.2019	17.4326	348.533			16.7131	14.7096	612.521
	Fig.5c
		Normalized Phonton Counts					Normalized Phonton Counts					Normalized Phonton Counts					Normalized Phonton Counts					Normalized Phonton Counts					Normalized Phonton Counts
	786-O	Low	Moderate	High		786-O	Low	Moderate	High		786-O	Low	Moderate	High		786-O	Low	Moderate	High		786-O	Low	Moderate	High		786-O	Low	Moderate	High
	Week 0	1	1	1		Week 1	0.749352	0.36686	0.556934		Week 2	0.458161	0.383879	0.418188		Week 3	1.45272	1.28197	0.890592		Week 4	3.70078	2.18078	1.31777		Week 5	12.7	3.07	2.27
		1	1	1			0.389414	0.422797	0.230816			0.355011	0.17	0.305782			1.03209	1.46525	0.631973			3.39133	4.33136	1.32381			12	3.57	2.22
		1	1	1			0.228606	0.300525	0.283775			0.606518	0.404204	0.28038			0.997586	1.41572	0.669382			3.90646	1.67138	1.1351			5.7	6.08	1.33
		1	1	1			0.266735	0.432213	0.289638			0.49273	0.619896	0.46005			1.28807	1.37492	1.02934			2.77572	2.77465	1.05655			4.7	3.42	0.83
		1	1	1			0.141555	0.342885	0.41973			0.071802	0.358399	0.551109			1.80989	1.81423	1.93268			3.6735	1.84289	3.52257			6.5	3.92	4.28
		1	1	1			0.490105	0.309635	0.299655			0.917688	0.436458	0.416297			1.97286	2.17578	1.86463			4.18126	3.25651	0.662395			6.4	8.31	1.26
		1	1	1			0.196591	0.43378	0.304048			0.4047	0.216951	0.236364			0.307386	1.71341	0.416523			8.38326	2.86585	0.330392			10.6	2.96	0.46
		1	1	1			0.810518	0.438789	0.30086			0.535654	0.565765	0.157665			1.80046	3.16501	0.377722			4.65429	3.86017	0.553367			9.1	10.3	1.26
		1	1	1			0.368557	0.371093	0.350731			0.398614	0.738744	0.429493			1.31506	1.4144	0.604987			2.37429	3.75681	1.84953			2.9	4.17	2.06
	Fig.5d
		Normalized Phonton Counts
	786-O	Low	Moderate	High
	Week 5	12.7	3.07	2.27
		12	3.57	2.22
		5.7	6.08	1.33
		4.7	3.42	0.83
		6.5	3.92	4.28
		6.4	8.31	1.26
		10.6	2.96	0.46
		9.1	10.3	1.26
		2.9	4.17	2.06
	Fig.5g
		Normalized Phonton Counts						Normalized Phonton Counts						Normalized Phonton Counts						Normalized Phonton Counts						Normalized Phonton Counts
	786-O	Low+PBS	High+PBS	High+NAC	High+Trolox		786-O	Low+PBS	High+PBS	High+NAC	High+Trolox		786-O	Low+PBS	High+PBS	High+NAC	High+Trolox		786-O	Low+PBS	High+PBS	High+NAC	High+Trolox		786-O	Low+PBS	High+PBS	High+NAC	High+Trolox
	Week 0	1	1	1	1		Week 1	0.264218	0.06322	0.216398	0.440248		Week 2	0.780081	0.391313	0.367496	0.874613		Week 3	1.2794	0.624174	0.665447	1.1548		Week 4	4.33664	0.607649	1.51391	1.78715
		1	1	1	1			0.316573	0.164283	0.264668	0.389286			0.659605	0.329143	0.455889	0.692143			1.65348	0.138028	1.35403	1.72857			3.96893	0.98534	1.9586	2.13125
		1	1	1	1			0.336709	0.224537	0.075409	0.760117			0.691139	0.301317	0.376164	0.446321			1.47392	0.373317	1.03145	0.829264			2.90532	0.602439	2.47925	1.86873
		1	1	1	1			0.258709	0.244368	0.075	0.05264			0.499838	0.407898	1.20213	0.04796			1.40156	0.524588	0.887633	0.118907			2.50243	0.673832	3.08311	0.18695
		1	1	1	1			0.214836	0.296121	0.236867	0.394776			0.504934	0.442313	0.702388	0.893864			1.1296	0.513047	1.44317	1.63184			1.9898	1.1763	4.87488	2.1194
			1	1					0.261525	0.217282					0.495039	0.454563					1.28857	0.946278					1.62553	1.73204
	Fig.5h
		Normalized Phonton Counts						Normalized Phonton Counts						Normalized Phonton Counts						Normalized Phonton Counts
	H1299	Low	Moderate	High			H1299	Low	Moderate	High			H1299	Low	Moderate	High			H1299	Low	Moderate	High
	Week 0	1	1	1			Week 1	2.30293	0.84	0.160695			Week 2	25.4506	19.47	7.94516			Week 3	238.303	666.77	163.317
		1	1	1				3.05266	2.39	1.31974				47.0873	48.92	10.3553				708.726	921.95	118.515
		1	1	1				2.33848	1.42	1.11081				48.5752	24.67	7.54438				636.72	475	101.323
		1	1	1				3.15142	2.5	0.924883				29.16	19.81	13.3259				558.052	865.16	150.06
		1	1	1				1.79789	1.79	1.46914				29.6139	27.12	10.9963				974.136	587.72	148.044
		1	1	1				2.72316	3.04	1.39721				28.8715	22.47	17.9096				1250.68	731.96	130.376
		1	1	1				0.941604	3.28	1.36014				14.7929	49.54	17.4941				424.328	794.56	120.05
	Fig.5i
		Normalized Phonton Counts
	H1299	Low	Moderate	High
	Week 3	238.303	666.77	163.317
		708.726	921.95	118.515
		636.72	475	101.323
		558.052	865.16	150.06
		974.136	587.72	148.044
		1250.68	731.96	130.376
		424.328	794.56	120.05
	Fig.5k
		Expression of SLC7A11
		Tumor	CTC
	GSE111842	24.4255	0
		10.3102	0
		0	0
		14.9847	16.5406
		0	0
		11.0453	0
		50.3808	0
		0.807922	0
		0	0
		0	0
		7.0378	0
		0	0
			23.3947
			0
			0
			0
	Fig.5l
		Expression of SLC7A11
	ER+ breast cancer	PT	CTC
		4.68391	0.05
		0.163192	0.02
		0.861364	0.06
		2.01632	0.32
		4.04882	1.45
		0.430764	0
		4.37003	0.18
		0.78962	0.04
		1.12047	0.07
		0.456626	0
		2.62826	0.03
		1.75812	0.03
		0.841241	0
		3.69245	0.04
		0.802635	0.11
		9.81534	0
		1.62952	0.02
		2.03292	0.06
		0.339875	0.03
		3.35511	0
		0.439254	0
		0.798898	0.02
		0.373919	0
		0.073921	0.02
		0.883501	0
		0.548721	0.09
		0.350808	0
		2.78755	0.03
		0.367212	0
		0.472865	0
		3.16917	0
		3.71599	0.08
		0.150787	0.06
		0.210616	0.01
		5.54053	0.02
		2.52048	0.2
		0.630852	0.14
		1.99551	0.08
		1.81323	0.14
		1.68192	0.03
		0.711863	0.06
		1.87431	0
		0.693854	0
		0.08563	0
		0.4199	0.33
		2.6687	1.41
		0.347494	0.16
		0.066682	0.09
		0.684769	0.48
		0.274229	0.17
		0.730113	0.01
		1.18394	0.08
		0.872256	0.02
		1.58297	0.03
		1.24501	0.01
		1.5962	0
		0.594856	0.02
		0.46338	0
		1.43343	0
		1.07054	0.06
		0.532247	0.06
		1.42768	1.69
		0.691872	0.06
		0.736398	0.06
		2.46694	0.02
		1.96162	0
		2.07438	0.36
		0.526426	0
		2.57473	0.01
		1.6045	0.08
		0.323995	0.45
		1.43067	0
		0.585819	0.05
		1.94946	0
		1.56801	0
		0.199899	0.01
		0.272335	0.1
		0.619244	0
		0.609165	0
		0.300407	0
		0.391614	5.77
		0.387441	0
		0.468649	0
		13.5113	0
		3.31492	0
		0.286646	2.39
		7.1376	0
		0.557961	0
		0.478867	0
		1.12155	0
		0.318478	0
		0.505396	0
		0.215953	0.11
		0.124909	0
		0.473551	0
		0.703304	0.21
		0.645864	0.05
		8.64174	0.06
		0.557199	0.12
		0.647571
		19.5232
		0.274728
		2.30716
		1.66815
		2.31642
		0.845792
		0.101818
		0.142038
		0.156953
		0.025491
		2.17234
		2.95864
		0.183418
		0.289797
		6.00103
		0.679677
		0.033168
		2.18044
		0.659608
		0.512919
		1.87547
		0.218394
		1.33718
		0.391898
		0.318767
		1.2556
		0.704068
		0.375275
		0.673908
		0.619481
		0.802519
		0.460592
		0.189468
		0.097262
		0.318077
		0.467497
		0.059225
		0.430856
		0.170139
		0.600462
		0.172532
		6.13004
		0.687897
		0.795471
		0.297153
		1.49865
		1.99437
		0.482968
		0.102182
		0.234267
		1.35013
		1.29381
		1.09836
		0.304504
		0.38275
		4.32589
		0.560988
		0.546224
		0.571915
		0.362019
		0.491233
		0.507673
		0.15029
		0.131482
		101.667
		0.490612
		0.71774
		0.667717
		0.350177
		10.5175
		7.48845
		0.32851
		0.360232
		14.5317
		0.247178
		0.992767
		0.322677
		0.450585
		1.36164
		0.708537
		0.648005
		0.074904
		0.855392
		0.098052
		0.816968
		0.859839
		0.518116
		0.217652
		0.310859
		0.15858
		1.63809
		0.128486
		0.279513
		2.92469
		0.276687
		0.474954
		1.86248
		1.44943
		0.283769
		0.386797
		0.213899
		0.177721
		1.70044
		0.731755
		0.613969
		0.373573
		0.241392
		0.251091
		0.394552
		1.06639
		0.658306
		0.534648
		2.1481
		1.73783
		0.475749
		0.736734
		3.7524
		1.48054
		1.77627
		1.12448
		0.992446
		1.72647
		2.45653
		0.29071
		0.80963
		0.599202
		0.925764
		0.134074
		0.311619
		0.223217
		2.58603
		0.39756
		0.395082
		0.520124
		0.376747
		2.90087
		23.7583
		0.353653
		0.576174
		0.41476
		1.22494
		0.891559
		0.308433
		0.548664
		0.321247
		14.5795
		0.151478
		0.169065
		0.155365
		1.43856
		0.488257
		0.285517
		1.2891
		0.316289
		0.361616
		0.374426
		2.59919
		0.80761
		0.372805
		1.01435
		1.44404
		2.52666
		0.506742
		0.037256
		1.62727
		0.267591
		0.447267
		0.585438
		1.04673
		3.23588
		0.308274
		0.264098
		0.396382
		0.879275
		1.889
		0.283284
		0.544239
		0.644873
		1.87972
		0.134134
		4.89824
		0.500097
		0.722482
		2.82372
		0.591271
		0.137348
		0.362034
		2.95455
		0.956704
		1.18646
		0.196597
		0.687304
		12.9448
		0.328604
		0.280731
		0.303096
		0.512815
		0.752498
		0.258335
		0.334641
		0.853737
		0.122496
		0.658454
		1.26033
		0.258862
		0.513627
		0.161766
		0.439702
		0.28979
		0.26646
		0.644134
		1.71007
		0.295133
		0.063944
		0.533368
		0.029114
		4.90414
		0.225497
		3.96356
		0.162624
		1.96073
		0.099517
		0.384223
		0.677589
		12.51
		0.257981
		0.302962
		0.449582
		0.466653
		1.72117
		1.33793
		2.36505
		0.449944
		0.223664
		1.22602
		0.148343
		0.355751
		0.349825
		1.59302
		0.382471
		1.4735
		0.135819
		0.876942
		0.165015
		0.077808
		0.655255
		0.970307
		0.130679
		0.266837
		3.19134
		0.728196
		3.48294
		0.897627
		0.177438
		0.969309
		0.363733
		0.481177
		0.836621
		1.25312
		0.252784
		0.19125
		1.01325
		0.763371
		0.088115
		0.353499
		0.81474
		0.215386
		0.504498
		0.23851
		3.31783
		0.054173
		0.238959
		0.907288
		0.170831
		0.92061
		0.302805
		0.596448
		0.489186
		2.065
		0.096757
		0.433303
		0.826115
		0.275498
		0.270294
		0.327241
		1.75037
		0.524341
		2.98792
		0.543573
		0.174989
		0.769149
		0.223664
		1.21589
		0.301979
		0.594755
		0.589313
		2.46241
		0.294173
		0.114023
		1.11886
		0.183691
		1.00818
		2.0082
		1.93393
		0.132619
		0.0907
		0.172196
		0.83566
		0.133005
		1.17863
		3.93527
		0.738421
		0.280967
		3.2319
		0.084821
		0.498228
		0.276017
		0.115093
		0.062213
		1.41233
		1.22185
		0.489885
		0.754508
		0.252661
		0.95392
		0.410138
		0.467133
		0.271714
		0.159631
		1.06874
		0.288264
		0.243027
		0.280987
		0.447531
		0.698238
		0.144673
		0.221006
		1.01801
		0.367864
		0.246107
		0.678795
		0.293892
		6.10467
		0.333894
		0.873061
		0.676261
		0.944506
		0.232098
		3.16685
		0.206789
		3.22577
		0.435342
		0.180897
		0.371528
		0.10499
		2.31454
		0.596004
		0.466648
		0.297279
		3.27693
		1.60309
		0.607897
		0.193065
		0.080516
		0.669929
		0.0463
		0.180939
		1.14554
		0.517226
		0.697446
		0.504209
		0.542181
		0.391618
		8.7837
		0.098006
		0.749536
		0.23469
		0.438538
		1.15484
		0.247931
		0.546378
		0.690841
		1.12382
		0.783715
		0.162241
		0.272821
		0.071762
		0.185088
		2.20061
		0.343991
		0.513264
		0.173312
		0.394731
		0.158479
		0.429959
		0.991613
		0.084599
		0.559053
		0.238557
		0.389074
		0.792998
		0.451364
		0.249453
		0.221401
		0.336157
		0.2922
		0.080095
		0.198569
		0.212605
		0.264642
		1.03166
		0.459715
		0.27005
		0.413094
		1.8749
		0.15658
		0.183906
		0.62966
		2.79061
		0.765079
		0.09083
		0.839825
		1.53792
		0.340722
		0.275595
		0.443051
		1.54856
		0.457694
		0.346766
		0.976029
		0.237245
		0.266482
		0.486997
		4.05719
		1.7554
		0.470655
		0.228351
		0.233473
		0.498627
		0.38341
		0.224244
		0.49267
		0.584945
		0.266168
		0.520607
		0.166545
		0.324324
		0.542182
		0.102894
		0.190357
		0.307398
		0.206333
		0.466333
		0.68327
		0.591099
		0.302341
		0.465156
		0.23408
		1.03794
		0.480149
		0.314437
		3.81353
		0.11033
		0.06309
		1.36195
		0.257324
		0.165387
		0.326888
		1.95589
		0.291572
		0.624804
		0.268197
		0.603429
		0.782757
		0.716938
		0.398685
		0.165197
		1.29601
		0.705196
		0.13029
		1.21545
		0.645431
		0.244642
		2.15762
		0.337908
		0.213565
		0.527071
		2.56663
		0.581159
		1.86682
		0.389219
		0.324586
		0.183116
		0.587778
		0.615995
		1.57936
		0.274635
		1.39275
		0.065704
		0.69142
		0.022682
		0.341957
		0.652487
		0.249557
		0.543296
		0.434348
		0.174424
		0.315234
		1.888
		0.619436
		0.466442
		0.408661
		0.772908
		0.204306
		0.291371
		1.12184
		0.187022
		0.243445
		0.399764
		1.62162
		3.50879
		1.4587
		0.531029
		0.538179
		0.594457
		0.210702
		0.643603
		0.340984
		1.15331
		0.127563
		0.52897
		0.338177
		0.360698
		0.509548
		0.521927
		0.591217
		0.251346
		0.207337
		0.092819
		0.292719
		0.440223
		0.437426
		0.177522
		0.166658
		0.077269
		0.423273
		0.282688
		0.879298
		0.276712
		1.12302
		0.44182
		0.214031
		0.453754
		1.13929
		1.87532
		0.450529
		0.169828
		0.638066
		0.049365
		0.270131
		0.074389
		0.464864
		0.3846
		1.67102
		0.411824
		0.907858
		0.398758
		0.449458
		0.262251
		0.21818
		1.16862
		0.305479
		0.286903
		0.465939
		1.75505
		0.309737
		0.092245
		0.540857
		0.648941
		0.314691
		0.532028
		0.606972
		0.189122
		0.281436
		0.503528
		1.26105
		0.285226
		0.360447
		0.188187
		0.219399
		0.929792
		0.134876
		0.345637
		0.138403
		1.17145
		0.131913
		0.291388
		0.043262
		1.29032
		0.346932
		0.119914
		0.04507
		0.758988
		0.153202
		0.371112
		0.270385
		0.366272
		0.953976
		0.373511
		0.492493
		0.059354
		0.268695
		0.576096
		0.219799
		0.941104
		0.159134
		0.505255
		0.359035
		0.251411
		0.107352
		0.186641
		0.691068
		0.216026
		0.035645
		0.234334
		1.2291
		0.692742
		0.283007
		0.341684
		0.471006
		0.403569
		0.893146
		0.568988
		0.443201
		0.453006
		0.866042
		0.163131
		0.365134
		0.093182
		0.297644
		2.57785
		0.151392
		0.387048
		0.099662
		0.308161
		0.280018
		3.40629
		0.049224
		0.370717
		0.488375
		0.303343
		0.132022
		0.332096
		0.245114
		0.128317
		0.12147
		0.162907
		0.175334
		0.182491
		0.333319
		0.326324
		0.435364
		0.310291
		0.432312
		0.202119
		0.457059
		7.13352
		0.195883
		0.168472
		0.983053
		0.369079
		0.209269
		0.636836
		0.210694
		0.585173
		0.380449
		0.778404
		0.745308
		0.242451
		2.82904
		0.343285
		0.338937
		1.07961
		0.250518
		0.353663
		0.113259
		0.054635
		0.310439
		0.404284
		0.121564
		0.639646
		1.60712
		0.239533
		0.822025
		0.343264
		0.874346
		0.233961
		0.856078
		0.447678
		0.385896
		0.050068
		0.105445
		0.240802
		0.638957
		0.191903
		2.00764
		0.704846
		0.305225
		0.413394
		0.160365
		0.179647
		0.124509
		0.01694
		0.226815
		0.237517
		0.212633
		0.126808
		0.658956
		0.465294
		0.387541
		0.255632
		0.191354
		0.441071
		0.817516
		0.097067
		0.823414
		0.221803
		0.396597
		0.496669
		0.22292
		0.225001
		0.321164
		0.373923
		1.05104
		0.253736
		0.09865
		0.236181
		0.171387
		0.127891
		0.199475
		0.168729
		1.14769
		0.180308
		0.279072
		0.125302
		0.117759
		0.220713
		0.452605
		0.560729
		0.248694
		0.631437
		0.698403
		1.10772
		0.16545
		0.363233
		0.172413
		0.476665
		0.180775
		0.180695
		0.06775
		1.02683
		0.177195
		0.115219
		0.191583
		0.211175
		0.188968
		0.27574
		1.72153
		0.523876
		0.376374
		0.056291
		0.277261
		0.113795
		0.335143
		0.110751
		0.458076
		0.585576
		0.191045
		1.29426
		0.135646
		0.060844
		0.311471
		0.139423
		1.00903
		0.233074
		0.330514
		0.287609
		0.364192
		0.211965
		0.531302
		0.20931
		0.413568
		0.252286
		1.26129
		0.442185
		0.133869
		0.413251
		0.203483
		0.157181
		1.82988
		0.117233
		0.274148
		0.650064
		0.410617
		0.093162
		0.312681
		0.712377
		0.566801
		0.109574
		0.359867
		0.161427
		1.19257
		0.337641
		0.255264
		0.371099
		0.714735
		0.936002
		0.568329
		0.880566
		0.76187
		0.247845
		1.23184
		0.266892
		0.399166
		0.068128
		0.996774
		0.249692
		0.204835
		5.82963
		0.984584
		0.453058
		1.0833
		0.326515
		0.209575
		0.861446
		0.55717
		0.09379
		0.263153
		0.154735
		1.90092
		2.58466
		0.099856
		0.691748
		0.731003
		1.62075
		0.032171
		0.27136
		0.148896
		1.3773
		0.494484
		7.64521
		0.327687
		0.937194
		0.023211
		0.158588
		2.82436
		0.032362
		0.019231
		0.272927
		0.07479
		1.17286
		2.39723
		0.043468
		0.068655
		0.096314
		1.47294
		0.046816
		1.78235
		0.946381
		0.461888
		1.8808
		0.288788
		0.24499
		0.295285
		0.830278
		2.22142
		0.743132
		0.003231
		2.89318
		0.628395
		3.88424
		0.010134
		1.52901
		4.75508
		2.88087
		15.8467
		0.128448
		1.79186
		7.16547
		1.0626
		0.700104
		0.670889
		0.346941
		0.238029
		0.617286
		3.62731
		0.077088
		0.234315
		3.37764
		2.63461
		1.30824
		4.26297
		1.06066
		1.07592
		0.024754
		0.885902
		0.570255
		0.913816
		0.370931
		0.288304
		0.278001
		1.43338
		5.70231
		0.377678
		0.512097

## Sheet: Supplementary Fig.1
	Sup Fig.1b
	Sup Fig.1c
		Cell death (%, PI staining)						Cell death (%, PI staining)						Cell death (%, PI staining)						Cell death (%, PI staining)
	A498	shCtrl	SLC7A11 sh1	SLC7A11 sh3			UMRC6	shCtrl	SLC7A11 sh1	SLC7A11 sh3			H226	shCtrl	SLC7A11 sh1	SLC7A11 sh3			A549	shCtrl	SLC7A11 sh1	SLC7A11 sh3
	Vehicle	3.485	5.04	5.1			Vehicle	1.08	8.04	9.06			Vehicle	4.28	7.62	9.56			Vehicle	1.121	3.106	3.19
		3.895	4.84	6.18				0.86	7.94	2.02				6.14	7.12	6.96				1.723	2.549	2.427
		3.752	4.52	5.26				0.74	8.4	9.92				5.26	4.6	5.6				1.043	2.808	2.482
	H2O2	15.77	23.32	19.42			H2O2	27.1	41.16	39.98			H2O2	22.02	32.64	37.26			H2O2	24.92	28.79	32.177
		16.416	21.04	21.3				25.98	40.28	36.88				24.82	38.12	37.969				26.38	31.14	34.18
		16.75	23.76	18.42				29.3	42.74	39.88				25.26	39.78	35.444				23.34	30.906	33.28
	Sup Fig.1d
	786-O SLC7A11-high cells	Cell death (%, PI staining)					786-O SLC7A11-high cells	Cell death (%, PI staining)
		Vehicle	H2O2					DMSO	STS
	DMSO	1.97	45.43				DMSO	2.6	12.66
		2.18	41.81					3.48	12.56
		2.15	53.26					3.58	13.22
	Z-VAD-FMK	2.48	50.19				Z-VAD-FMK	4	4.84
		2.67	41.14					3.26	5.94
		2.82	64.52					3.16	5.56
	Sup Fig.1e
	T98G	Cell death (%, PI staining)					T98G	Cell death (%, PI staining)
		Vehicle	H2O2					DMSO	STS
	DMSO	9.8	41.76				DMSO	2.31	12.53
		7.28	41.52					2.16	13.81
		6.56	48.66					2.46	12.34
	Z-VAD-FMK	6.54	41.76				Z-VAD-FMK	1.96	8.61
		5.48	42					1.98	9.67
		6.4	41.58					1.68	9.77
	Sup Fig.1f
	786-O SLC7A11-high cells	Cell death (%, PI staining)					786-O SLC7A11-high cells	Cell death (%, PI staining)
		Vehicle	H2O2					DMSO	RSL3
	DMSO	2.91	30.91				DMSO	2.91	18.17
		1.75	42.79					1.75	18.52
		3.03	32.11					3.03	17.7
	Fer-1	3.64	35.9				Fer-1	3.64	2.05
		4.46	36.83					4.46	2.65
		4.36	43.92					4.36	2.7
	Sup Fig.1g
	T98G	Cell death (%, PI staining)					T98G	Cell death (%, PI staining)
		Vehicle	H2O2					DMSO	RSL3
	DMSO	1.82	36.38				DMSO	1.82	25.1
		2.4	38.02					2.4	29.52
		1.56	33.6					1.56	29.8
	Fer-1	1.64	33.32				Fer-1	1.64	6.2
		1.5	40.38					1.5	6.54
		1.46	33.76					1.46	6.64
	Sup Fig.1h
	786-O SLC7A11-high cells	Cell death (%, PI staining)					T98G	Cell death (%, PI staining)
		Vehicle	H2O2					Vehicle	H2O2
	DMSO	2.91	30.91				DMSO	12.14	54.88
		1.75	42.79					9.98	58.38
		3.03	32.11					8.46	58.56
	Nec-1	2.26	33.43				Nec-1	8.88	45.42
		2.19	43.61					7.44	66.7
		2.25	50.69					8.48	54.56
	Sup Fig.1i
	Sup Fig.1j
	786-O SLC7A11-high cells	Cell death (%, PI staining)					T98G	Cell death (%, PI staining)
		sgCtrl	sgBAX/BAK #1	sgBAX/BAK #2				sgCtrl	sgBAX/BAK #1	sgBAX/BAK #2
	DMSO	1.76	1.8	2.09			DMSO	2.65	1.17	1.86
		1.75	2.32	2.28				2.4	1.47	1.62
		1.9	2.62	2.5				2.64	1.55	2.1
	STS	24.8	1.26	1.83			STS	68.3	3.53	3.65
		26.2	1.37	1.81				69	4.02	4.07
		24.5	1.69	1.5				69.5	3.45	4.28
	Sup Fig.1k
	786-O SLC7A11-high cells	Cell death (%, PI staining)					T98G	Cell death (%, PI staining)
		sgCtrl	sgBAX/BAK #1	sgBAX/BAK #2				sgCtrl	sgBAX/BAK #1	sgBAX/BAK #2
	Vehicle	5.8	8.76	9.48			Vehicle	3.33	4.66	5.64
		5.96	6.9	9.14				4.11	3.21	5.31
		5.52	7.64	8.84				3.78	3.53	4.06
	H2O2	39.38	51.18	54.4			H2O2	43.52	34.75	30.85
		42.62	50.6	60.34				47.69	35.05	32.26
		39.72	50.54	55.54				49.08	33.39	31.72
	Sup Fig.1l
		Cell death (%, PI staining)
	786-O SLC7A11-Low cells	Vehicle	H2O2
		DMSO	DMSO	Z-VAD	Fer-1	Nec-1
		5.506	26.724	11.737	29.474	20.06
		5.678	30.231	11.62	31.21	18.019
		5.283	29.77	11.806	31.44	17.321

## Sheet: Supplementary Fig.2
	Sup Fig.2c
		Cystine uptake level (DPM)
	786-O	Low	Moderate	High
	Vehicle	7749.56	31341.2	47560
		7387.83	29317.7	56520
		7165.22	30870.6	50580
	H2O2	17964.6	76800	144343
		18572.2	77299.1	142560
		17924.1	74289.9	144823

## Sheet: Supplementary Fig.3
	Sup Fig.3e
	786-O SLC7A11-high cells	Cystine uptake level (DPM)
		DMSO	Erastin
		54652.8	9259.74
		51847.2	9766.23
		56819.4	6987.01
	Sup Fig.3f
	786-O SLC7A11-high cells	Relative Cysteine level
		DMSO	TCEP	2-ME
		1.1007	9.46921	1.29026
		0.911416	9.05107	1.5373
		0.98788	9.95767	1.47099
	Sup Fig.3g
		Relative ROS level %
	786-O	Low	Moderate	High
	Vehicle	6.55	1.75	1.26
		6.78	2.05	1.45
		5.63	1.53	1.6
	H2O2	11.9	6.64	57.11
		11.99	6.32	58.35
		12.47	6.9	57.75
	Sup Fig.3h
	786-O SLC7A11-high cells	Relative ROS level %
		Vehicle	H2O2
	DMSO	4.65	42.24
		4.39	44.44
		4.06	44.86
	Trolox	7	16.19
		6.65	17.63
		7.21	15.5
	Sup Fig.3i
	T98G	Relative ROS level %
		Vehicle	H2O2
	DMSO	4.03	29.95
		4.14	29.11
		4.3	28.4
	Trolox	2.32	8.66
		2.44	8.22
		2.32	8.6
	Sup Fig.3j
	786-O SLC7A11-high cells	Cell death (%, PI staining)
		Vehicle	H2O2
	DMSO	3.86	26.68
		3.52	27.4
		3.52	30.48
	Trolox	4.02	30.92
		3.76	35.38
		3.2	32.94
	Sup Fig.3k
	T98G	Cell death (%, PI staining)
		Vehicle	H2O2
	DMSO	7.18	37.66
		6.26	41.22
		7.36	43.12
	Trolox	11.78	36.04
		10.04	40.28
		9.06	40.16
	Sup Fig.3l
	786-O SLC7A11-high cells	Relative ROS level %
		Vehicle	H2O2
	DMSO	0.89	55.2
		1.08	52.08
		1.08	49.67
	Erastin	2.66	73.3
		1.2	70.28
		0.9	74.16
	Sup Fig.3m
	T98G	Relative ROS level %
		Vehicle	H2O2
	DMSO	0.6	31.56
		0.58	31.7
		0.54	31.48
	Erastin	0.44	36.02
		0.54	35.94
		0.34	36.94

## Sheet: Supplementary Fig.4
	Sup Fig.4b
		Relative Glutamate level
	786-O	DMSO	CB-839
	Low	1.06121	0.236688
		0.91141	0.259482
		1.02983	0.243651
		0.997556	0.247594
	High	0.540876	0.054134
		0.546872	0.063884
		0.596795	0.075278
		0.681746	0.072514
	Sup Fig.4c
		Cell death (%, PI staining)
	786-O	SLC7A11-low+DMSO	SLC7A11-low+CB-839	SLC7A11-high+DMSO	SLC7A11-high+CB-839
	Vehicle	5.74	5.32	4.16	3.62
		4.48	5.1	3.94	3.34
		5.08	5.38	3.94	3
	H2O2	7	8.86	36.58	16.28
		6.32	11.26	29.14	19.92
		7.12	9.54	31.74	21.14
	Sup Fig.4d
		Cystine uptake level (DPM)
	786-O	DMSO	CB-839
	Low	9991.67	48346.2
		9133.33	53282
		7250	49000
	High	7406.63	45367.6
		7870.5	34867.6
		9687.94	31705.9

## Sheet: Supplementary Fig.5
	Sup Fig.5a
		Phonton counts
	786-O	Low	Moderate	High
	Week 0	15440000	9813000	14350000
		17760000	11800000	14700000
		16570000	9896000	14730000
		14580000	8866000	8010000
		14150000	10120000	6.447e+06
		1.142e+07	7680000	6087000
		19360000	8.2e+06	1.507e+07
		12930000	7466000	13960000
		15870000	6974000	11630000
	Sup Fig.5c
		Ki67 staining score
	786-O	Low	Moderate	High
		9	9	9
		6	12	9
		6	12	12
		12	12	2
		12	12	8
	Sup Fig.5d
		Cleaved caspase-3 staining score
	786-O	Low	Moderate	High
		2	3	0
		1	3	0
		1	3	0
		0	0	0
		0	0	0
	Sup Fig.5e
	786-O	SLC7A11-Low+EV	SLC7A11-Low+TPNOX			786-O	SLC7A11-Low+EV	SLC7A11-Low+TPNOX			786-O	SLC7A11-Low+EV	SLC7A11-Low+TPNOX			786-O	SLC7A11-Low+EV	SLC7A11-Low+TPNOX			786-O	SLC7A11-Low+EV	SLC7A11-Low+TPNOX			786-O	SLC7A11-Low+EV	SLC7A11-Low+TPNOX
	Week 0	1	1			Week 1	1.26847	0.757133			Week 2	1.10591	0.855254			Week 3	2.31691	0.784273			Week 4	4.29639	1.56298			Week 5	9.39245	1.16701
		1	1				0.436308	2.01352				0.675043	1.34761				1.30589	1.70141				2.27556	2.35887				6.60745	2.18479
		1	1				0.316573	0.913875				0.659605	1.10406				1.65348	2.23885				3.96893	6.41625				9.29378	4.2884
		1	1				0.258709	0.667983				0.499838	1.21674				1.40156	1.75247				2.50243	4.17292				6.91534	6.3482
		1	1				0.372476	0.415353				0.773638	0.639834				1.20673	1.7361				5.07212	4.49378				6.07772	6.46473
	Sup Fig.5f
		Tumor Volume(mm3)						Tumor Volume(mm3)						Tumor Volume(mm3)
	H1299	Low	Moderate	High			H1299	Low	Moderate	High			H1299	Low	Moderate	High
	Day 14	9.2	16.8	20.7			Day 21	37.8	61	87.9			Day 28	31.9	25	567.6
		13.9	7.3	14.9				11.3	9.8	77.2				43.6	58.2	213.2
		5.6	7	10.1				4.7	10.9	247.5				24	78.4	146.3
		3.8	5.6	13.9				6.4	44.1	78.4				9.8	35.2	95.3
		11.9	23.3					27.4	9.5					24.6	8.5
	Sup Fig.5g
		Phonton counts
	H1299	Low	Moderate	High
		5493000	6266000	9154000
		3931000	3549000	5320000
		4597000	4040000	8393000
		3738000	4472000	5791000
		5413000	4480000	5751000
		2561000	4518000	5511000
		4949000	3894000	6728000

[truncated: 1 more sheets: Supplementary Fig.6]
